# Supplementary material for: Switching Roles: Beneficial Effects of Adipose Tissue-Derived Mesenchymal Stem Cells on Microglia and Their Implication in Neurodegenerative Diseases
Source: Biomolecules. 2022 Jan 27;12(2):219. doi: 10.3390/biom12020219 (PMC8961583; doi:10.3390/biom12020219)
Supplement: Supplementary file 1 [file biomolecules-12-00219-s001.zip]

Archive with 3 entries (3 files):
- biomolecules-1558297 -Supplementary File S3.pdf
- VideoS1.avi
- VideoS2.avi
